# Supplementary material for: A non-canonical BRD9-containing BAF chromatin remodeling complex regulates naive pluripotency in mouse embryonic stem cells
Source: Nat Commun. 2018 Dec 3;9:5139. doi: 10.1038/s41467-018-07528-9 (PMC6277444; doi:10.1038/s41467-018-07528-9)
Supplement: Supplementary file 2 — Source Data [file 41467_2018_7528_MOESM2_ESM.xlsx]

## Sheet: Figure 1a
Figure 1a	I-BRD9 treatment in Serum/LIF conditions
Cell number (E6 cells) normalized to DMSO average
24 hours post-IBRD9				72 hours post-IBRD9				120 hours post-IBRD9				168 hours post-IBRD9
DMSO	1.11 µM IBRD9	3.33 µM IBRD9		DMSO	1.11 µM IBRD9	3.33 µM IBRD9		DMSO	1.11 µM IBRD9	3.33 µM IBRD9		DMSO	1.11 µM IBRD9	3.33 µM IBRD9
0.732478	0.810811	0.889601		0.93921	1.07599	0.878116		1.02079	0.917769	0.627599		1.024	0.7768	0.548
1.08566	0.61475	0.679798		0.948328	0.88997	0.7231		0.863894	0.842155	0.627599		1.056	0.92	0.588
1.18186	0.790655	1.00687		1.11246	1.08511	1.00213		1.11531	1.00189	0.722117		0.92	0.7816	0.5704
0.843243	1.2	0.940541		0.826303	1.04963	0.863524		1.1253	0.813662	0.795473		1.05744	0.798956	0.54752
0.948649	1.04595	0.989189		1.05707	1.0794	0.712407		0.922797	0.778496	0.926435		1.12794	0.869452	0.587467
1.20811	0.989189	1.03784		1.11663	1.03474	0.885856		0.9519	1.06467	0.76152		0.814621	0.979112	0.464491
0.854582	0.974104	0.998008		0.991663	0.937891	0.722801		1.01076	0.965996	0.825468		1.04439	0.742991	0.620327
1.08765	0.782869	1.08765		0.901626	0.820342	0.974156		0.906662	0.802568	0.846287		1.05841	0.799065	0.680607
1.05777	0.914343	0.794821		1.10671	0.705294	0.749062		1.08258	0.910826	0.668286		0.897196	0.695327	0.650467
AVERAGE						STDEV
hours after I-BRD9 addition	DMSO	1.11 µM IBRD9	3.33 µM IBRD9			hours after I-BRD9 addition	DMSO	1.11 µM IBRD9	3.33 µM IBRD9
24	1	0.902518	0.936035			24	0.163808	0.173166	0.128846
72	1	0.964262	0.834572			72	0.104389	0.135365	0.111847
120	1	0.899782	0.755643			120	0.0947867	0.0983254	0.103337
168	1	0.818145	0.584142			168	0.10006	0.0890414	0.0634356

## Sheet: Figure 1b
Figure 1b	BI-9564 treatment in Serum/LIF conditions
Cell number (E6 cells) normalized to DMSO average
24 hours post-BI9564				72 hours post-BI9564				120 hours post-BI9564				168 hours post-BI9564				216 hours post-BI9564
DMSO	300 nM BI-9564	1 µM BI-9564		DMSO	300 nM BI-9564	1 µM BI-9564		DMSO	300 nM BI-9564	1 µM BI-9564		DMSO	300 nM BI-9564	1 µM BI-9564		DMSO	300 nM BI-9564	1 µM BI-9564
1.04917	0.947368	0.934903		1.07949	1.20874	1.11954		1.16146	1.08403	0.929165		1.05788	0.848875	0.778135		1.12376	0.865193	0.382873
1.04917	0.729224	0.706371		0.89017	1.09951	0.979369		1.04961	0.860338	0.920562		0.935691	0.688103	0.848875		0.91989	0.6	0.48232
0.901662	0.934903	0.660665		1.03034	1.09041	0.790049		0.78893	1.2819	0.903355		1.00643	0.848875	0.475884		0.956354	0.709392	0.227072
1.22542	0.92587	0.852345		1.12096	0.806562	0.492165		0.999514	0.751821	0.568237		1.23126	0.647528	0.393939		1.12893	0.504029	0.245367
0.92587	0.772466	0.902269		0.975514	0.564153	0.476004		1.04031	0.81593	0.559495		0.893142	0.744817	0.464115		0.842466	0.583803	0.345689
0.848714	0.866868	0.767927		0.903526	0.564153	0.508325		0.960175	0.584264	0.632346		0.875598	0.481659	0.358852		1.02861	0.418211	0.212732
AVERAGE						STDEV
hours after BI-9564 addition	DMSO	300 nM BI-9564	1 µM BI-9564			hours after I-BRD9 addition	DMSO	300 nM BI-9564	1 µM BI-9564
24	1	0.862783	0.80408			24	0.136895	0.0920301	0.110007
72	1	0.888922	0.727575			72	0.0936375	0.284592	0.278466
120	1	0.896381	0.752193			120	0.123524	0.248968	0.183223
168	1	0.709976	0.5533			168	0.132591	0.138785	0.207397
216	1	0.613438	0.316009			216	0.114801	0.157309	0.106374

## Sheet: Figure 1c
Figure 1c	shBrd9
Cell number (E6 cells) normalized to shcontrol
Two days post-plating after puromycin selection							Four days post-plating after puromycin selection
shcontrol EF1a	shBrd9 #2 EF1a	shBrd9 #3 EF1a	shcontrol pGipZ	shBrd9 #1 pGipZ			shcontrol EF1a	shBrd9 #2 EF1a	shBrd9 #3 EF1a	shcontrol pGipZ	shBrd9 #1 pGipZ
1.14364	0.611641	0.745405	0.990173	0.332948			1.07218	0.580986	0.580986	1.16761	0.170423
0.902655	0.706603	0.756637	0.962428	0.381503			0.868838	0.81338	0.419894	0.897183	0.394366
0.95371	0.66678	0.600408	1.0474	0.267052			1.05898	0.303697	0.565141	0.935211	0.232394
AVERAGE								STDEV
	shcontrol EF1a	shBrd9 #2 EF1a	shBrd9 #3 EF1a	shcontrol pGipZ	shBrd9 #1 pGipZ			shcontrol EF1a	shBrd9 #2 EF1a	shBrd9 #3 EF1a	shcontrol pGipZ	shBrd9 #1 pGipZ
Day 2	1	0.661675	0.700817	1	0.327168		Day 2	0.126984	0.0476867	0.0871374	0.0433295	0.057444
Day 4	1	0.566021	0.522007	1	0.265728		Day 4	0.113781	0.255171	0.0887863	0.146391	0.115633

## Sheet: Figure 5a
mRNA expression of pluripotency transcription factors
	DMSO Rep1	DMSO Rep2	I-BRD9 48hr Rep1	I-BRD9 48hr Rep2			Arid1aff ETOH Rep1	Arid1aff ETOH Rep2	Arid1aff TAM Rep1	Arid1aff TAM Rep2
Pou5f1	868.715	881.425	830.008	846.027		Pou5f1	877.223	930.758	909.331	874.859
Sox2	108.947	110.631	88.6	89.557		Sox2	213.343	216.472	171.807	156.384
Nanog	162.517	160.281	97.507	103.203		Nanog	283.649	275.803	279.492	257.893
KLF4	37.531	37.648	24.07	22.612		KLF4	71.001	69.419	71.804	73.879
	DMSO average	I-BRD9 48 hr average	Fold change (I-BRD9/DMSO)				Arid1aff ETOH average	Arid1aff TAM average	Fold change (TAM/ETOH)
Pou5f1	875.07	838.018	0.957658			Pou5f1	903.99	892.095	0.986841
Sox2	109.789	89.0785	0.811361			Sox2	214.907	164.095	0.763563
Nanog	161.399	100.355	0.621782			Nanog	279.726	257.893	0.921949
KLF4	37.5895	23.341	0.620945			KLF4	70.21	72.8415	1.03748

## Sheet: Figure 5c
Clonogenicity quantification
	DMSO	3 µM I-BRD9	10 µM I-BRD9	1 µM BI-9564	3 µM BI-9564
ESC	4	6	2	4	3
Mixed	25	20	13	17	17
Differentiated	11	10	1	11	6
Total # of colonies	40	36	16	32	26

## Sheet: Figure 5e
AP Activity assay
	AP positive, ESC	AP positive, Mixed	Total
DMSO	29	47	76
DMSO	29	63	92
3 µM IBRD9	14	34	48
3 µM IBRD9	13	39	52
10 µM IBRD9	10	14	24
10 µM IBRD9	5	11	16
1 µM BI-9564	6	40	46
1 µM BI-9564	7	39	46
3 µM BI-9564	9	31	40
3 µM BI-9564	11	33	44
	ESC Average	Mixed Average	ESC stdev	Mixed stdev
DMSO	29	55	0	11.3137
3 µM I-BRD9	13.5	36.5	0.707107	3.53553
10 µM I-BRD9	7.5	12.5	3.53553	2.12132
1 µM BI-9564	6.5	39.5	0.707107	0.707107
3 µM BI-9564	10	32	1.41421	1.41421

## Sheet: Figure 6a
Fractionation	Raw Fluorescent Units								Fractionation	Raw Fluorescent Units
	Histone H3 Experiment 1	BRD9 Experiment 1	Histone H3 Experiment 2	BRD9 Experiment 2	Histone H3 Experiment 3	BRD9 Experiment 3				Histone H3 Experiment 1	BRG1 Experiment 1	Histone H3 Experiment 2	BRG1 Experiment 2	Histone H3 Experiment 3	BRG1 Experiment 3
DMSO	10100	816	14500	1090	28100	1320			DMSO	14500	8420	28100	7520	6150	8810
3 µM I-BRD9	11600	545	10500	399	13700	247			3 µM I-BRD9	10500	6110	13700	3390	5780	9890
10 µM I-BRD9	10500	310	10100	88	12100	124			10 µM I-BRD9	10100	5230	12100	3330	5530	9060
Values were first normalized to Histone H3 then normalized to DMSO									Values were first normalized to Histone H3 then normalized to DMSO
	BRD9 norm to DMSO Expt1 (180710)	BRD9 norm to DMSO Expt2 (180523)	BRD9 norm to DMSO Expt3 (180705)	average	stdev					BRG1 norm to DMSO Expt1 (180523)	BRG1 norm to DMSO Expt2 (180705)	BRG1 norm to DMSO Expt3 ()	average	stdev
DMSO	1	1	1	1					DMSO	1	1	1	1
3 µM I-BRD9	0.581527	0.505505	0.383803	0.490278	0.0997373				3 µM I-BRD9	1.00209	0.924629	1.19445	1.04039	0.138927
10 µM I-BRD9	0.36543	0.115905	0.218157	0.233164	0.125437				10 µM I-BRD9	0.891736	1.02837	1.14367	1.02126	0.126119

## Sheet: Figure 7d
BRD9 IP	Experiment 1						Experiment 2
Treatment (First: in-cell treatment, second: during IP)	BRD4 Fluorescent units	BRD9 Fluorescent units	BRD4 normalized to BRD9 bait	Fold change over DMSO control			Treatment (First: in-cell treatment, second: during IP)	BRD4 Fluorescent units	BRD9 Fluorescent units	BRD4 normalized to BRD9 bait	Fold change over DMSO control
DMSO control	230	4970	0.0462777	1			DMSO control	15.99	5360	0.00298321	1
DMSO I-BRD9	203	3740	0.0542781	1.17288			DMSO I-BRD9	21	8240	0.00254854	0.854296
TSA control	693	1950	0.355385	7.6794			TSA control	81.7	4800	0.0170208	3.36606
TSA I-BRD9	423	1850	0.228649	4.9408			TSA I-BRD9	3.78	4690	0.00080597	0.270169

## Sheet: Figure 8a
Figure 8a	I-BRD9 in 2i conditions
Cell number (E6 cells) normalized to DMSO average
24 hours post-IBRD9				72 hours post-IBRD9				120 hours post-IBRD9				168 hours post-IBRD9
DMSO	3 µM IBRD9	10 µM IBRD9		DMSO	3 µM IBRD9	10 µM IBRD9		DMSO	3 µM IBRD9	10 µM IBRD9		DMSO	3 µM IBRD9	10 µM IBRD9
0.904035	0.80807	1.012		0.852412	0.940397	1.34342		1.01146	0.86293	1.65712		1.0575	1.0725	1.605
1.07743	1.04144	0.994547		1.06906	1.06906	1.15421		1.0311	0.963584	1.01146		0.9075	1.245	0.915
1.01854	1.08397	0.988004		1.07852	1.17313	1.29612		0.957447	1.41162	1.25205		1.035	1.53	1.4775
AVERAGE						STDEV
hours after I-BRD9 addition	DMSO	3 µM IBRD9	10 µM IBRD9			hours after I-BRD9 addition	DMSO	3 µM IBRD9	10 µM IBRD9
24	1	0.977826	0.998182			24	0.0881698	0.148543	0.0124018
72	1	1.06086	1.26459			72	0.127902	0.116584	0.0984705
120	1	1.07938	1.30687			120	0.0381381	0.292098	0.326305
168	1	1.2825	1.3325			168	0.0808934	0.231044	0.367143

## Sheet: Figure 8b
Raw Cq values
	S/L DMSO Rep1	S/L DMSO Rep2	S/L I-BRD9 Rep1	S/L I-BRD9 Rep2	S/L JQ1 Rep1	S/L JQ1 Rep2	2i DMSO Rep1	2i DMSO Rep2	2i I-BRD9 Rep1	2i I-BRD9 Rep2	2i JQ1 Rep1	2i JQ1 Rep2
Pou5f1	23.0772	23.0988	23.3991	23.422	26.2791	26.2799	22.6065	22.6252	22.4134	22.4454	23.1846	23.0476
Sox2	24.5136	24.5943	24.5302	24.8097	24.5441	24.3931	23.7909	23.4171	23.5574	23.6978	23.3513	23.339
Nanog	23.5757	23.5748	24.0355	24.067	28.0638	28.0662	21.2545	21.1518	21.5517	21.6773	22.3534	22.1971
Klf4	25.116	25.1721	25.5995	25.5044	28.6855	28.7071	24.1063	24.1032	24.4806	24.3908	25.5463	25.3688
Esrrb	23.5444	23.7309	23.6323	23.5214	26.7084	26.8255	21.9125	21.8927	22.0025	22.2034	22.5487	22.4203
Gapdh	16.0041	16.0587	15.8581	15.9514	15.752	15.7892	15.6143	15.7137	15.9477	15.9995	15.6259	15.4123
Cq normalized to Gapdh
	S/L DMSO Rep1	S/L DMSO Rep2	S/L I-BRD9 Rep1	S/L I-BRD9 Rep2	S/L JQ1 Rep1	S/L JQ1 Rep2	2i DMSO Rep1	2i DMSO Rep2	2i I-BRD9 Rep1	2i I-BRD9 Rep2	2i JQ1 Rep1	2i JQ1 Rep2
Pou5f1	7.04581	7.0674	7.4944	7.51729	10.5085	10.5093	6.94252	6.96119	6.43976	6.47183	7.66547	7.52854
Sox2	8.48223	8.56293	8.62551	8.90504	8.77354	8.62252	8.12683	7.75312	7.58378	7.72422	7.83216	7.81991
Nanog	7.54425	7.5434	8.1308	8.16231	12.2932	12.2956	5.59045	5.48775	5.57807	5.70372	6.83426	6.67795
Klf4	9.08462	9.14069	9.69476	9.59969	12.9149	12.9365	8.44225	8.43919	8.50704	8.41717	10.0272	9.84971
mRNA expression normalized to S/L DMSO average (2^DDCq)
	S/L I-BRD9 Rep1	S/L I-BRD9 Rep2	S/L JQ1 Rep1	S/L JQ1 Rep2	2i DMSO Rep1	2i DMSO Rep2	2i I-BRD9 Rep1	2i I-BRD9 Rep2	2i JQ1 Rep1	2i JQ1 Rep2
Pou5f1	0.738262	0.72664	0.0913843	0.091334	1.08229	1.06838	1.53352	1.49981	0.655713	0.720998
Sox2	0.931142	0.767127	0.840337	0.93307	1.31563	1.70463	1.91694	1.73913	1.61375	1.62752
Nanog	0.66574	0.651353	0.0371796	0.0371171	3.8728	4.15853	3.90617	3.58037	1.63531	1.82244
Klf4	0.667988	0.713489	0.0716825	0.0706183	1.59151	1.5949	1.52163	1.61943	0.530517	0.599964

[truncated: 12 more sheets: Figure 8c, Suppl Figure 1a, Suppl Figure 1b, Suppl Figure 1c, Suppl Figure 1d, Suppl Fig 2, Suppl Figure 3a, Suppl Figure 3b, Suppl Figure 3c, Suppl Figure 4b, Suppl Figure 4c, Suppl Figure 4d]
